# Supplementary material for: Uncovering Urinary Neonicotinoid Exposure Signatures Among Older Adults in South China: A Multicenter Biomonitoring Study
Source: Toxics. 2026 Jul 22;14(7):641. doi: 10.3390/toxics14070641 (PMC13418382; doi:10.3390/toxics14070641)
Supplement: Supplementary file 1 [file toxics-14-00641-s001.zip]

Archive with 1 entries (1 files):
- toxics-4419915-supplementary.pdf
